# Supplementary material for: Modelling the dynamics of tuberculosis lesions in a virtual lung: Role of the bronchial tree in endogenous reinfection
Source: PLoS Comput Biol. 2020 May 20;16(5):e1007772. doi: 10.1371/journal.pcbi.1007772 (PMC7239440; doi:10.1371/journal.pcbi.1007772)
Supplement: S1 Dataset — Sheet “Lungs” contains, for each minipig, the pulmonary geometrical measurements and the global distribution of lesions in each lung. Sheet “Lesions” contains the measured characteristics of each lesion. (XLSX) [file pcbi.1007772.s001.xlsx]

## Sheet: Title
	Modelling the dynamics of tuberculosis lesions in a virtual lung: role of the bronchial tree in endogenous reinfection Martí Català1,2, Jordi Bechini3, Montserrat Tenesa3, Ricardo Pérez3, Mariano Moya3, Cristina Vilaplana4,5, Joaquim Valls2, Sergio Alonso2, Daniel López2, Pere-Joan Cardona1,4,5, Clara Prats2* 1Comparative Medicine and Bioimage Centre of Catalonia (CMCiB), Fundació Institut d’Inve…

## Sheet: Minipigs
number	MINIPIG ID	total lesions	Right lung	Left lung	CR D	MD	CD	I	CR I	MI	CI	Carina R/L	Value R/L	Carina A/P	Value A/P	Carina I	Value I	Craneal R/L	Value R/L2	Craneal A/P	Value A/P2	Craneal I	Value I2	Caudal R/L	Value R/L3	Caudal A/P	Value A/P3	Caudal I	Value I3	Der R/L	Value R/L4	Der A/P	Value A/P4	Der I	Value I4	Izq R/L	Value R/L5	Izq A/P	Value A/P5	Izq I	Value I5	Ant R/L	Value R/L6	Ant A/P	Value A/P6	Ant I	Value I6	Post R/L	Value R/L7
1	218552	11	0	11	0	0	0	0	0	0	11	L	2.4	A	5.2	I	64.5	L	5.2	P	18.7	I	4.5	L	6	P	11.4	I	174.8	R	58.9	P	6.1	I	93.6	L	55.9	P	6.1	I	91.2	L	19	A	31.9	I	94.5	L	19
2	218562	13	13	0	0	0	13	0	0	0	0	L	3.3	A	6.3	I	86.5	R	15.3	P	18.2	I	41.3	R	12.6	P	16.6	I	183.9	R	58.3	P	17.4	I	106.3	L	64.5	P	16.2	I	105.5	L	12.3	A	29	I	88.4	L	9
3	218551	60	0	60	0	0	0	0	0	0	60	L	4.5	A	5.7	I	59	R	7.2	P	21	I	7.7	R	9.9	P	16.8	I	151.6	R	54.5	P	12.7	I	85.8	L	57.3	P	13.5	I	80.9	L	19.7	A	33.1	I	71.5	L	1.7
4	315427	0	0	0	0	0	0	0	0	0	0	L	6.2	P	9.7	I	59.8	L	6.1	P	24.8	I	3.1	R	19.7	P	23.4	I	161.6	R	60.4	P	11.1	I	87.7	L	71	P	11.9	I	88.7	L	23	A	19.6	I	83.5	L	0.7
5	315371	30	30	0	0	0	30	0	0	0	0	L	1.7	A	2.5	I	82.6	L	1.7	A	6.9	I	26	L	6	P	23.8	I	187.8	R	68.8	P	23.6	I	107.6	L	67.3	P	25.6	I	110	L	14.5	A	31.5	I	73.3	L	20
6	218493	56	56	0	6	0	50	0	0	0	0	R	0.9	A	1.7	I	80.4	L	5	P	0.3	I	32.1	L	19.9	P	8.8	I	191.8	R	57.4	P	9.6	I	114	L	63.1	P	9.6	I	111.7	L	18.8	A	31.3	I	100.4	R	0.9
[truncated: 4 more columns]

## Sheet: Lesions
Number	Lobule	Number in lobule	minipig id	DER/IZQ pulmon	eje R/L	Cifra R/L	Horizontal coordinate X (mm)	Eje A/P	Cifra A/P	Ant-Post coordinate Y (mm)	Coordinate Z (I)	Vertical coordinate Z (mm)	Density (HU)	dist pleura (mm)	Diameter (mm)
1	LC I	1	218552	IZQ	R	34.3	34.3	P	2.9	2.9	128.9	-128.9	159	14.6	1.7
2	LC I	2	218552	IZQ	R	26.1	26.1	P	8	8	131.4	-131.4	75	9	1.3
3	LC I	3	218552	IZQ	R	12.4	12.4	P	1.7	1.7	135.1	-135.1	94	2.9	1.2
4	LC I	4	218552	IZQ	R	17.2	17.2	P	9.8	9.8	139.5	-139.5	109	8.2	1.3
5	LC I	5	218552	IZQ	R	41.3	41.3	A	2.2	-2.2	140.1	-140.1	120	0	1.6
6	LC I	6	218552	IZQ	R	13.4	13.4	P	8.5	8.5	142	-142	77	4.3	1.3
7	LC I	7	218552	IZQ	R	13.4	13.4	A	1.1	-1.1	145.8	-145.8	67	2.1	1.3
8	LC I	8	218552	IZQ	R	10.6	10.6	A	0.1	-0.1	147	-147	24	0	1.4
9	LC I	9	218552	IZQ	R	26.8	26.8	P	11.8	11.8	154.6	-154.6	62	5.1	1.2
10	LC I	10	218552	IZQ	R	36.7	36.7	P	15.9	15.9	156.4	-156.4	95	0	1.4
11	LC I	11	218552	IZQ	R	14.9	14.9	P	12.1	12.1	162	-162	61	2.6	1.3
12	LC D	1	218562	DER	L	18.3	-18.3	P	0.6	0.6	154	-154	82	6.2	1.4
13	LC D	2	218562	DER	L	21.6	-21.6	P	0.4	0.4	161.5	-161.5	100	8.9	1.1
14	LC D	3	218562	DER	L	30.5	-30.5	P	8.3	8.3	162.1	-162.1	96	5.2	1.3
15	LC D	4	218562	DER	L	4.5	-4.5	P	6.2	6.2	165.3	-165.3	87	2.3	1.1
16	LC D	5	218562	DER	L	31.2	-31.2	P	10.8	10.8	167.1	-167.1	164	0	1.6
17	LC D	6	218562	DER	L	24.4	-24.4	A	5.2	-5.2	169	-169	78	0	1.2
18	LC D	7	218562	DER	L	9.1	-9.1	P	11.3	11.3	170.9	-170.9	116	0	1.8
19	LC D	8	218562	DER	L	34.3	-34.3	P	8	8	172.1	-172.1	96	0	1.1
20	LC D	9	218562	DER	L	16.8	-16.8	P	0.6	0.6	172.8	-172.8	144	2	1.6
21	LC D	10	218562	DER	L	19.8	-19.8	A	1.4	-1.4	173.4	-173.4	172	1.2	1.7
22	LC D	11	218562	DER	L	24.9	-24.9	P	6.5	6.5	177.8	-177.8	84	2.8	1.3
23	LC D	12	218562	DER	L	20.8	-20.8	P	0.9	0.9	179	-179	64	1.7	1.8
24	LC D	13	218562	DER	L	24.4	-24.4	P	5.7	5.7	175.9	-175.9	75	0	1.7
25	LC I	1	218551	IZQ	R	6.4	6.4	P	16.4	16.4	120.2	-120.2	104	3.5	1.1
26	LC I	2	218551	IZQ	R	9.2	9.2	P	13.6	13.6	119.6	-119.6	71	3.5	1.2
27	LC I	3	218551	IZQ	R	15.3	15.3	P	14.6	14.6	120.2	-120.2	136	0	1.3
28	LC I	4	218551	IZQ	R	8.2	8.2	P	20.9	20.9	121.5	-121.5	201	0	1.8
29	LC I	5	218551	IZQ	R	11	11	P	0.4	0.4	122.1	-122.1	82	5.1	1.1
30	LC I	6	218551	IZQ	R	15	15	P	0.6	0.6	122.8	-122.8	71	9.8	1.3
31	LC I	7	218551	IZQ	R	19.3	19.3	P	0.1	0.1	122.8	-122.8	95	13.7	1
32	LC I	8	218551	IZQ	R	15.8	15.8	P	4.4	4.4	122.8	-122.8	71	12.1	1
33	LC I	9	218551	IZQ	R	15	15	P	6.5	6.5	122.8	-122.8	70	10.4	1
34	LC I	10	218551	IZQ	R	14.5	14.5	P	0.9	0.9	122.8	-122.8	83	9.6	1.1
35	LC I	11	218551	IZQ	R	3.1	3.1	P	7	7	124	-124	82	0	1.4
36	LC I	12	218551	IZQ	R	16.8	16.8	A	0.9	-0.9	125.3	-125.3	97	9.2	1.4
37	LC I	13	218551	IZQ	R	14.5	14.5	P	0.1	0.1	125.9	-125.9	67	8.2	1.2
38	LC I	14	218551	IZQ	R	8.9	8.9	P	0.9	0.9	125.9	-125.9	65	6	1.2
39	LC I	15	218551	IZQ	R	16.8	16.8	P	14.9	14.9	125.3	-125.3	74	0	0.9
40	LC I	16	218551	IZQ	R	14.5	14.5	P	16.1	16.1	125.3	-125.3	149	0	1
41	LC I	17	218551	IZQ	R	9.4	9.4	P	7.7	7.7	123.4	-123.4	59	5.4	1.2
42	LC I	18	218551	IZQ	R	7.9	7.9	P	16.4	16.4	123.4	-123.4	115	4.4	1.2
43	LC I	19	218551	IZQ	R	2.8	2.8	P	15.6	15.6	123.4	-123.4	110	0	1.2
44	LC I	20	218551	IZQ	R	13.3	13.3	P	18.2	18.2	125.9	-125.9	122	0	1.1
45	LC I	21	218551	IZQ	R	22.4	22.4	P	13.6	13.6	127.8	-127.8	84	0	2
46	LC I	22	218551	IZQ	R	14	14	P	5.5	5.5	127.8	-127.8	51	8.8	0.9
47	LC I	23	218551	IZQ	R	20.1	20.1	P	3.2	3.2	128.4	-128.4	114	11.3	1.4
48	LC I	24	218551	IZQ	R	22.1	22.1	A	1.1	-1.1	128.4	-128.4	85	6.8	1.5
49	LC I	25	218551	IZQ	R	10.5	10.5	A	3.7	-3.7	128.4	-128.4	76	2	1.2
50	LC I	26	218551	IZQ	R	25.6	25.6	P	4.4	4.4	130.2	-130.2	117	7.3	1.3
51	LC I	27	218551	IZQ	R	18.3	18.3	P	9.8	9.8	130.2	-130.2	81	3.8	1.1
52	LC I	28	218551	IZQ	R	22.4	22.4	P	13.3	13.3	130.9	-130.9	159	0	1.2
53	LC I	29	218551	IZQ	R	2.6	2.6	P	19.9	19.9	130.9	-130.9	188	1.7	1.3
54	LC I	30	218551	IZQ	R	22.4	22.4	P	3.4	3.4	131.5	-131.5	36	5.7	1.1
55	LC I	31	218551	IZQ	R	25.7	25.7	P	11.6	11.6	132.1	-132.1	131	1.1	1.1
56	LC I	32	218551	IZQ	R	27	27	P	10	10	134	-134	106	2	0.9
57	LC I	33	218551	IZQ	R	21.9	21.9	A	0.9	-0.9	135.3	-135.3	62	0	1.1
58	LC I	34	218551	IZQ	R	25.2	25.2	P	0.9	0.9	135.3	-135.3	71	1.2	1.2
59	LC I	35	218551	IZQ	R	27.2	27.2	P	12.1	12.1	136.5	-136.5	118	0	1.4
60	LC I	36	218551	IZQ	R	19.3	19.3	P	14.1	14.1	137.1	-137.1	138	0	0.9
61	LC I	37	218551	IZQ	R	13.8	13.8	P	2.2	2.2	137.1	-137.1	82	1.6	1.2
62	LC I	38	218551	IZQ	R	10	10	P	8.5	8.5	138.4	-138.4	125	3.6	1.5
63	LC I	39	218551	IZQ	R	14.8	14.8	P	1.7	1.7	139	-139	86	0	0.8
64	LC I	40	218551	IZQ	R	12.7	12.7	P	3.2	3.2	139.6	-139.6	89	0	1.3
65	LC I	41	218551	IZQ	R	16.6	16.6	P	7.5	7.5	139.6	-139.6	84	5.4	1
66	LC I	42	218551	IZQ	R	27	27	P	4.7	4.7	140.2	-140.2	82	0	1
67	LC I	43	218551	IZQ	R	7.7	7.7	P	6.2	6.2	139.6	-139.6	85	0	1.1
68	LC I	44	218551	IZQ	R	5.4	5.4	P	10.3	10.3	139.6	-139.6	81	0	0.9
69	LC I	45	218551	IZQ	R	24.7	24.7	P	11	11	139.6	-139.6	82	1.4	0.9
70	LC I	46	218551	IZQ	R	22.9	22.9	P	8.8	8.8	141.5	-141.5	70	4.1	0.9
71	LC I	47	218551	IZQ	R	23.4	23.4	P	11.3	11.3	141.5	-141.5	85	1.7	0.9
72	LC I	48	218551	IZQ	R	21.9	21.9	P	4.9	4.9	142.6	-142.6	115	0	1.2
73	LC I	49	218551	IZQ	R	9.2	9.2	P	13.3	13.3	143.4	-143.4	80	3.7	1.2
74	LC I	50	218551	IZQ	R	8.2	8.2	P	18.2	18.2	143.4	-143.4	111	0.8	0.9
75	LC I	51	218551	IZQ	R	27.5	27.5	P	7.2	7.2	143.4	-143.4	95	0	0.9
76	LC I	52	218551	IZQ	R	28	28	P	8.8	8.8	145.2	-145.2	124	0	1.1
77	LC I	53	218551	IZQ	R	15.3	15.3	P	9.3	9.3	147.8	-147.8	132	0	1.1
78	LC I	54	218551	IZQ	R	15.3	15.3	P	11.6	11.6	149.6	-149.6	150	0	1.2
79	LC I	55	218551	IZQ	R	8.2	8.2	P	17.6	17.6	148.4	-148.4	161	0	1.2
80	LC I	56	218551	IZQ	R	9	9	P	12.7	12.7	148.4	-148.4	104	0.9	1.2
81	LC I	57	218551	IZQ	R	10	10	P	11.3	11.3	142.1	-142.1	71	3	0.9
82	LC I	58	218551	IZQ	R	9.7	9.7	P	9.3	9.3	140.9	-140.9	51	2.8	1.1
83	LC I	59	218551	IZQ	R	21.4	21.4	P	12.1	12.1	127.1	-127.1	129	2.1	1.1
84	LC I	60	218551	IZQ	R	6.9	6.9	P	16.4	16.4	120.2	-120.2	92	4.4	1.3
85	LC D	1	315371	DER	L	26.5	-26.5	P	20.6	20.6	126.4	-126.4	131	8.6	1.3
86	LC D	2	315371	DER	L	14	-14	P	4.3	4.3	132.6	-132.6	109	11.3	1.6
87	LC D	3	315371	DER	L	16.2	-16.2	P	12.7	12.7	134.5	-134.5	178	14	1.9
88	LC D	4	315371	DER	L	29.5	-29.5	A	4.2	-4.2	134.5	-134.5	111	13.7	1.4
89	LC D	5	315371	DER	L	13.5	-13.5	P	11.9	11.9	132	-132	113	12.7	1.1
90	LC D	6	315371	DER	L	20.1	-20.1	P	4.1	4.1	137.6	-137.6	208	12	1.7
91	LC D	7	315371	DER	L	14.5	-14.5	P	16.3	16.3	140.1	-140.1	97	13.5	1.4
92	LC D	8	315371	DER	L	5.4	-5.4	P	16.3	16.3	140.1	-140.1	132	5.5	1.5
93	LC D	9	315371	DER	L	14.3	-14.3	P	28.7	28.7	139.5	-139.5	99	0	1.6
94	LC D	10	315371	DER	L	14.8	-14.8	P	16.5	16.5	141	-141	115	13.7	1.3
95	LC D	11	315371	DER	L	11.7	-11.7	P	3.3	3.3	143.2	-143.2	154	9	1.5
96	LC D	12	315371	DER	L	12.5	-12.5	P	9.4	9.4	150.1	-150.1	87	8.2	1.4
97	LC D	13	315371	DER	L	28.5	-28.5	P	22.1	22.1	155.8	-155.8	101	5.5	1.5
98	LC D	14	315371	DER	L	7.4	-7.4	P	19.3	19.3	157	-157	55	6.6	1.3
99	LC D	15	315371	DER	L	5.6	-5.6	P	5.8	5.8	158.3	-158.3	90	0	1.6
100	LC D	16	315371	DER	L	10.5	-10.5	P	10.2	10.2	161.4	-161.4	148	6.6	1.6
101	LC D	17	315371	DER	L	20.9	-20.9	P	2	2	167	-167	92	0	1.4
102	LC D	18	315371	DER	L	1.1	-1.1	P	26.3	26.3	167.6	-167.6	64	3.7	1.2
103	LC D	19	315371	DER	L	24.4	-24.4	P	17.5	17.5	172.6	-172.6	74	8	1.2
104	LC D	20	315371	DER	R	0.4	0.4	P	25.1	25.1	173.2	-173.2	110	2.3	1.3
105	LC D	21	315371	DER	L	13	-13	P	17	17	175.8	-175.8	74	8.5	1.4
106	LC D	22	315371	DER	L	18.4	-18.4	P	22.1	22.1	176.4	-176.4	132	3.9	1.6
107	LC D	23	315371	DER	L	3.1	-3.1	P	26.9	26.9	176.4	-176.4	104	2.9	1.3
108	LC D	24	315371	DER	L	18.6	-18.6	P	24.4	24.4	178.2	-178.2	145	1	1.5
109	LC D	25	315371	DER	L	13.3	-13.3	P	20.6	20.6	181.4	-181.4	122	4.9	1.4
110	LC D	26	315371	DER	L	23.9	-23.9	P	22.3	22.3	181.4	-181.4	78	2.9	1.2
111	LCD	27	315371	DER	L	9.7	-9.7	P	17.3	17.3	182.6	-182.6	117	0.8	1.3
112	LC D	28	315371	DER	L	16.3	-16.3	P	21.6	21.6	185.8	-185.8	102	2.7	1.1
113	LC D	29	315371	DER	L	7.7	-7.7	P	25.4	25.4	185.8	-185.8	84	0	1.1
114	LC D	30	315371	DER	L	20.6	-20.6	P	19.9	19.9	177	-177	68	5.6	1.3
115	LC D	1	218493	DER	L	41.7	-41.7	P	1.7	1.7	135	-135	73	12	1.4
116	LC D	2	218493	DER	L	20.2	-20.2	P	19.8	19.8	137.9	-137.9	111	8	1.4
117	LC D	3	218493	DER	L	9	-9	P	10.1	10.1	137.9	-137.9	81	14	1.2
118	LC D	4	218493	DER	L	19.1	-19.1	P	5	5	139.7	-139.7	98	15	1.1
119	LC D	5	218493	DER	L	27.2	-27.2	A	1.9	-1.9	141.6	-141.6	93	14	1.7
120	LC D	6	218493	DER	L	6.7	-6.7	P	4.4	4.4	141	-141	77	2	1.7
121	LC D	7	218493	DER	L	27.2	-27.2	A	1.9	-1.9	141.6	-141.6	93	18.3	1.8
122	LC D	8	218493	DER	L	17.2	-17.2	P	11	11	141.6	-141.6	100	12.3	1.3
123	LC D	9	218493	DER	L	38.1	-38.1	P	15.1	15.1	142.2	-142.2	81	8.8	1.8
124	LC D	10	218493	DER	L	29	-29	A	4	-4	142.9	-142.9	92	14.8	1.8
125	LC D	11	218493	DER	L	18	-18	P	1.5	1.5	143.5	-143.5	83	8.3	1.1
126	LC D	12	218493	DER	L	12.7	-12.7	P	3	3	143.5	-143.5	58	6.1	1.1
127	LC D	13	218493	DER	L	8.4	-8.4	P	17.7	17.7	144.1	-144.1	265	0	2.1
128	LC D	14	218493	DER	L	11.8	-11.8	P	19	19	146	-146	97	4.9	1.3
129	LC D	15	218493	DER	L	16.3	-16.3	P	17.3	17.3	146	-146	118	6.1	1.5
130	LC D	16	218493	DER	L	9.6	-9.6	A	6	-6	145.4	-145.4	50	3.1	1.6
131	LC D	17	218493	DER	L	16.7	-16.7	A	1.9	-1.9	144.7	-144.7	73	10.4	1.2
132	LC D	18	218493	DER	L	30.1	-30.1	P	6.3	6.3	145.4	-145.4	109	16.8	1.4
133	LC D	19	218493	DER	L	13.5	-13.5	P	7.5	7.5	145.4	-145.4	101	8.4	1.3
134	LC D	20	218493	DER	L	18.4	-18.4	P	3.6	3.6	146.6	-146.6	99	12.7	1.4
135	LC D	21	218493	DER	L	27	-27	A	5.2	-5.2	147.9	-147.9	81	11.7	1.4
136	LC D	22	218493	DER	L	13.3	-13.3	P	6.9	6.9	148.5	-148.5	100	7.4	1.5
137	LC D	23	218493	DER	L	27.6	-27.6	A	6.3	-6.3	149.1	-149.1	81	10.2	1.3
138	LC D	24	218493	DER	L	27.4	-27.4	A	6	-6	149	-149	95	11	1.5
139	LC D	25	218493	DER	L	11.2	-11.2	A	2.6	-2.6	150.4	-150.4	153	4.1	1.5
140	LC D	26	218493	DER	L	13.7	-13.7	P	14.9	14.9	151	-151	104	9.2	1.5
141	LC D	27	218493	DER	L	12.5	-12.5	P	22.9	22.9	151	-151	136	1.8	1.5
142	LC D	28	218493	DER	L	25.2	-25.2	A	5.6	-5.6	151	-151	76	10.7	1.5
143	LC D	29	218493	DER	L	32.5	-32.5	A	2.2	-2.2	152.2	-152.2	109	11	1.5
144	LC D	30	218493	DER	L	25.4	-25.4	P	3.4	3.4	152.9	-152.9	73	18.6	1.1
145	LC D	31	218493	DER	L	22.5	-22.5	P	16.5	16.5	153.5	-153.5	83	7	1.3
146	LC D	32	218493	DER	L	16.3	-16.3	P	19.6	19.6	154.8	-154.8	84	4.7	1.2
147	LC D	33	218493	DER	L	6.1	-6.1	A	14.2	-14.2	155.4	-155.4	121	2.3	1.3
148	LC D	34	218493	DER	L	32.3	-32.3	A	11.4	-11.4	156	-156	71	1.5	1.4
149	LC D	35	218493	DER	L	25.6	-25.6	A	6.3	-6.3	156	-156	91	7.5	1.5
150	LC D	36	218493	DER	L	37.4	-37.4	P	8.3	8.3	156	-156	97	7.6	1.3
151	LC D	37	218493	DER	L	14.9	-14.9	P	7.3	7.3	156.6	-156.6	104	8.2	1.4
152	LC D	38	218493	DER	L	26.2	-26.2	A	1.7	-1.7	157.9	-157.9	126	12.1	1.4
153	LC D	39	218493	DER	L	24.9	-24.9	A	3.2	-3.2	157.2	-157.2	57	10.8	1.3
154	LC D	40	218493	DER	L	9	-9	A	3.4	-3.4	157.9	-157.9	133	0	1.6
155	LC D	41	218493	DER	L	20.8	-20.8	P	6.9	6.9	159.8	-159.8	92	13.6	1.2
156	LC D	42	218493	DER	L	39.7	-39.7	P	1.9	1.9	160.4	-160.4	106	6.5	1.5
157	LC D	43	218493	DER	L	27.8	-27.8	P	9.9	9.9	162.2	-162.2	171	6.6	1.3
158	LC D	44	218493	DER	L	38.9	-38.9	P	6.3	6.3	164.1	-164.1	74	6.1	1.3
159	LC D	45	218493	DER	L	14.7	-14.7	P	11	11	164.7	-164.7	172	7.8	1.3
160	LC D	46	218493	DER	L	7.7	-7.7	P	5.8	5.8	164.7	-164.7	52	0	1.4
161	LC D	47	218493	DER	L	29.9	-29.9	P	11	11	167.9	-167.9	77	3	1.4
162	LC D	48	218493	DER	L	29	-29	P	8.5	8.5	170.4	-170.4	134	3.5	1.6
163	LC D	49	218493	DER	L	12.7	-12.7	P	9.7	9.7	169.7	-169.7	96	4.6	1.2
164	LC D	50	218493	DER	L	20.2	-20.2	P	10.4	10.4	164.8	-164.8	94	3.9	1.2
165	LC D	51	218493	DER	L	10.2	-10.2	P	16.5	16.5	175.4	-175.4	123	4.3	1.5
